# Supplementary material for: Does Value Stream Mapping affect the structure, process, and outcome quality in care facilities? A systematic review
Source: Syst Rev. 2017 Aug 24;6:170. doi: 10.1186/s13643-017-0563-y (PMC5571664; doi:10.1186/s13643-017-0563-y)
Supplement: Supplementary file 3 — Includes a table with the search strategies adapted to different electronic databases. (XLSX 11 kb) [file 13643_2017_563_MOESM3_ESM.xlsx]

## Sheet: Tabelle1
Additional file 3
Search strategy.
Electronic database	First component “Value Stream Mapping”	Boolean operator	Second component “care system”	Limits
pubmed	value stream[Title/Abstract] OR VSM[Title/Abstract] OR lean process[Title/Abstract] OR lean transformation[Title/Abstract] OR lean management[Title/Abstract] OR VSA[Title/Abstract] OR Kaizen[Title/Abstract] OR Lean Six Sigma[Title/Abstract] OR define-measure-analyze-improve-control[Title/Abstract] OR ((Value Chain[Title/Abstract] OR DMAIC[Title/Abstract] OR analysis of flows[Title/Abstract] OR in…	AND	delivery of health care[Mesh Terms] OR healthcare[Title/Abstract] OR health care[Title/Abstract] OR health-care[Title/Abstract] OR (social care[Title/Abstract] OR socialcare[Title/Abstract] OR social-care[Title/Abstract] OR social work[Title/Abstract]) OR (institution*[Title/Abstract] OR organisation*[Title/Abstract] OR organization*[Title/Abstract] OR setting*[Title/Abstract] OR facilit*[Title/A…	Language: English and German Year: 2000 and later
ScienceDirect	((tak("Value Stream Map" OR "Value Stream Maps" OR "Value Stream Mapping" OR "value stream analysis" OR "Value Stream Design" OR "value stream management" OR vsm)) OR (tak(Lean OR patient OR information OR process OR material OR work OR production OR waste OR "analysis of flow" OR "analysis of flows") AND tak("Value Stream")) OR (tak("Lean Six Sigma" OR "Lean Toolset") AND tak(flow* OR "Value Str…	AND	((tak("Medical Care" OR healthcare OR "health care" OR "health-care" OR socialcare OR "social care" OR "social-care" OR "social work")) OR (tak(surgery OR "doctor's office" OR "clinical operation" OR hospital OR hospitals OR "retirement home" OR "nursing home" OR "old people's home" OR "senior-citizens home" OR "Home for the Disabled" OR "disabled home" OR "home for handicaped" OR "emergency depa…	Language: English and German Year: 2000 and later
EBSCO host	"Value Stream Map" OR "Value Stream Maps" OR "Value Stream Mapping" OR "value stream analysis" OR "Value Stream Design" OR "value stream management" OR VSM OR ((Lean OR patient OR information OR process OR material OR work OR production OR waste OR "analysis of flow" OR "analysis of flows") AND "Value Stream") ((Lean OR "Value Stream") AND "Value Chain") OR ("Lean Six Sigma" AND (flow* OR "Value …	AND	"Medical Care" OR healthcare OR "health care" OR "health-care" OR socialcare OR "social care" OR "social-care" OR "social work" OR (institution* OR organisation* OR organization* OR setting* OR facilit* OR enterprise OR service* AND (health OR social)) OR surgery OR "doctor's office" OR "clinical operation" OR hospital OR hospitals OR "retirement home" OR "nursing home" OR "old people's home" OR …	Language: English and German Year: 2000 and later
Web of Science	"Value Stream Map" OR "Value Stream Maps" OR "Value Stream Mapping" OR "value stream analysis" OR "Value Stream Design" OR "value stream management" OR VSM ((Lean OR patient OR information OR process OR material OR work OR production OR waste OR "analysis of flow" OR "analysis of flows") AND "Value Stream") OR ((Lean OR "Value Stream") AND "Value Chain") OR ("Lean Six Sigma" AND (flow* OR "Value …	AND	"Medical Care" OR (SU=Health Care Sciences & Services) OR healthcare OR "health care" OR "health-care" OR socialcare OR "social care" OR "social-care" OR "social work" OR ((institution* OR organisation* OR organization* OR setting* OR facilit* OR enterprise OR service*) AND (health OR social)) OR surgery OR "doctor's office" OR "clinical operation" OR hospital OR hospitals OR "retirement home" OR…	Language: English and German Year: 2000 and later
