# Supplementary material for: Does Value Stream Mapping affect the structure, process, and outcome quality in care facilities? A systematic review
Source: Syst Rev. 2017 Aug 24;6:170. doi: 10.1186/s13643-017-0563-y (PMC5571664; doi:10.1186/s13643-017-0563-y)
Supplement: Supplementary file 4 — Includes an overview of the included studies. The table shows information about included studies (reference number), country, setting, name of intervention, stated aim, study design, sample size, risk of bias, score MINORS [31], results (clustered into structure, process, and outcome quality), summary statistic of significant results (mean with 95% confidence interval, if available or computable). (XLSX 19 kb) [file 13643_2017_563_MOESM4_ESM.xlsx]

## Sheet: Tabelle1
Additional file 4
Overview of included studies.
Included studies	Country	Setting	Name of intervention	Stated aim	Study design	Sample size	Risk of bias, Score MINORS [31]	Results (outcome parameter, if available value pre and post [if available and unless stated otherwise standard deviation (SD)], if available level of significance)			Summary statistic of significant results mean with 95% confidence interval (CI), if available or computable
								Structure quality	Process quality	Outcome quality
Arbune et al. [35]	USA	Emergency department (ED) in academic medical center of hospital	Lean tools	Reduce door-to-door time/length of stay (LOS) for patients with low (level 3-5) emergency service index (ESI) by 30% after 5 months and 50% after 9 months	Before and after study without control	n.a. (all patients with low ESI within 4 months)	3 of 16	○ Introduction of “chair-centric” model	○ Increased triage time; decreased time to receive CT scans	○ Reduced LOS
Bhat et al. [36]	India	Registration process of health information department in medical college hospital	Lean Six Sigma	Improve performance of the registration process to reduce waiting time	Before and after study without control	Pre: 224, post: 224	6 of 16	● Reduced scheduled utilization of staff in registration counter (48%)*, used in other departments	● Reduced in-patients’ average waiting time (21.1 to 1.19min, 94%)*; reduced queue length (12 to 1 patient, 91%)*	● Reduced average cycle time (178.99 [61] to 61 [29.21]sec)*	Average cycle time: 178.99 [CI 59.43/298.55] 61 [CI 3.75/118.25]
Chiodo et al. [37]	USA	Inpatient rehabilitation unit in university hospital	Lean principles	Manage throughput of patients (from acute care to inpatient rehabilitation setting)	Before and after study without control	n.a. (all data of patients within study period (Jan 2008 to Apr 2009))	3 of 16		○ Increased number (no.) of patients getting therapy on day of admission (70% after 1 year); reduced paper work for discharge; reduced mean admission time (5pm to 1:22pm, after 2nd lean); reduced mean discharge time (3pm to 10:30am, after 2nd lean) (admission and discharge time did not improve directly)
Collar et al. [33]	USA	Surgical practice, otolaryngology operating room in university hospital	Lean management	Improve efficiency and profitability and preservation of team morale and educational opportunities	Before and after study without control	Cases in electronic database: pre: 144, observer effect period: 35, intervention period: 55 Morale questionnaire: 30 workers Educational instrument: 13 residents Finances: 224 cases from pre to recalculate	12 of 16	x No change in educational experience of surgical residents (n.s.)	● Reduced turn over time (TOT) (38.4 [11.2] to 29.0 [9.2]min)***; increased morale after implementation (2.93 to 3.61)* x No change in cases finished after 5pm (n.s.)	● Reduced turnaround time (TAT) (89.5 [20.7] to 69.3 [17.7]min)***	TAT: 89.5 [CI 48.93/130.07] 69.3 [CI 34.60/103.99]
Ford et al. [38]	USA	ED for stroke patients in tertiary care hospital	Lean manufacturing principles and Value Stream analysis	Reduce door-to-needle time (DNT) to ≤ 60 minutes	Before and after study without control	Pre: 132, post: 87	6 of 16		● Reduced DNT for more patients (60 [range 46-73] to 39 [range 28-56]min; 52 to 78%)***; increased % of patients with DNT ≤60min (52 to 78%)***; reduced onset-to-needle time (132 [range 105-165] to 111 [80-158]min)*; reduced door-to-CT time (16 [range 10-22] to 1 [range 0-4]min)*** x No change in door-to-complete blood count time (22 [range 16-29] to 24 [range 17-34]min) (n.s.); no change in door…	x No change in LOS (4 [range 3-7] to 3 [range 2-6] days) (n.s.); no change in symptomatic intracerebral hemorrhage (3 to 3,4%) (n.s.); no change in favorable discharge location (e.g. home) (76 to 83%) (n.s.); no change in 90 day modified Rankin Scale 0-2 (49 to 42%) (n.s.); no change in stroke mimic (6.8 to 11.5%) (n.s.)	No SD or CI given
Godinho Filho et al. [39]	Brazil	Surgery center in day hospital and supporting Material and Sterilization Center	Lean technique/variation of Lean Six Sigma	Improvement	Before and after study without control	n.a. (post measurement after 3 months, all infections measured)	3 of 16	○ Increased capacity for autoclave (64%)	○ Reduced changeover time between the autoclave cycles (from 34 to 4min, 88%); reduced index of delayed surgery (94%)	○ Reduced cycle time (25%); reduced costs; reduced postsurgery infection
Kim et al. [40]	USA	Palliative radiation therapy in radiation oncology department	Lean thinking	Improving the delivery of treatments to patients with bone and brain metastases in a timely manner	Before and after study without control	n.a. (probably all the time period of the study, 240 new cases of bone and brain metastases in one year)	1 of 16		○ Reduced process steps (27 to 16); increased no. of patients having evaluation, simulation and initial radiation treatment on same day (43 to 94%)	○ Reduced cycle time (290 to 225min)
L'Hommedieu & Kappeler [34]	USA	Medication preparation and dispensing in pharmacy operations	Lean methodology	Reduce unnecessary processing and overproduction of intravenous (i.v.) medications	Before and after study without control	n.a. (collecting of i.v. medications within 7 days (pre and post))	10 of 16	○ Increased NCH patient-days (1836 to 2017, 10%); increased total no. of i.v. doses (8054 to 9907)	● Reduced wasted doses (191 [CI 180/202] to 122 [CI 109/135] daily no. wasted doses)*	● Reduced cost of wasted doses ($2377 [CI 1999/2756] to $1206 [CI 1068/1345])*	Wasted doses: 191 [CI 180/202] 122 [CI 109/135] Cost of wasted doses: $2,77 [CI 1999/2756] $1,06 [CI 1068/1345]
Martin et al. [41]	UK	Outpatient orthopedic radiology in general hospital	Lean	Improve service of orthopedic outpatient pathway through radiology (increase efficiency and staff morale)	Mixed methods design, before and after study without control	n.a. (observing patients visits and analyzing the radiology information system, no time period given, 13000 patients per year) (for qualitative analysis: pre: 100, post: 400)	5 of 16	○ Reduced distance (0.2km, 50% shorter pathway; 0.3km, 60% longer pathway); reduced no. of patients not being able to find a seat (24% to 7%)	○ Reduced no. of distinct parts of the pathway (33% - shorter pathway; 35% longer pathway); increased no. of patients not having to wait for their examination (2.6 to 17%); increased staff satisfaction with process No change in percentage of patients queuing at radiology reception (70%)	○ Reduced time patients spent in orthopedic clinic (66% - shorter pathway; 69% longer pathway); reduced overall amount of time spent in radiology (maximum of 67% reduction)
Mazur et al. [42]	USA	Medication delivery system in hospital	Value Stream Mapping	Reduce high no. of i.v. medication errors	Before and after study without control	i.v. medication waste: crediting software Human resource waste: software and calculations	5 of 16			○ Reduced annual costs (at least $10775 at most $33399), includes medication & HR waste/costs
Mazzocato et al. [24]	Sweden	Pediatric accident and emergency department (A&E)	Lean	Track operational performance changes over time and compare performance	Mixed methods design, before and after study without control	Pre, post and follow-up: 52	13 of 16	● Increased patients volume (24.4 [95%CI 23.1/25.5] to 26.6 [95%CI 25.8/28.1] patients, 9%)*	● Reduced average time to first physician consultation (67 [CI 61.7/71.5] to 51 [CI 46.5/56.3]min, 24%)*; reduced waiting time	● Increased percentage of patients completing their visit and leaving A&E within four hours (67 [CI 65.5/69.7] to 80 [CI 78.3/82.6]%)*	Average time to first physician consultation: 67min [CI 61.7/71.5] 51min [CI 46.5/56.3] Patients completing their visit and leaving A&E within four hours: 67% [CI 65.5/69.7] 80% [78.3/82.6]
McDermott et al. [43]	Ireland	Outpatient unit in diabetes clinic	Lean project	Restructure the diabetes clinic to improve patient flow	Before and after study without control	Pre: 41, post 32	8 of 16		● Reduced time to see physician (61.26 [33.08] to 38.38 [23.3]min)**; increased time with physician (16.22 [10.97] to 18.18 [9.33]min)** x No change in time with nurse (12.82 [6.86] to 14.22 [8]min) (n.s.)	● Reduced total patient journey time (118.13 [38.02] to 58.15 [18.3]min)**	Time to see physician: 61.26min [CI -3.58/126.1] 38.38min [CI -7.28/84.05] Time with physician: 16.22min [CI -5.28/37.72] 18.18min [CI -0.11/36.47] Total patient journey time: 118.13min [CI 43.61/192.65] 58.15min [CI 22.28/94.02]
McJoynt et al. [44]	USA	Protocol development unit in cancer center	Six Sigma methodology	Reduce the protocol development time from delivery of clinical trial draft to a protocol development coordinator until submission for approval to the institutional review board	Before and after study without control	Internally authored protocols: pre: 41, post: 14 Externally authored protocols: pre: 85, post: 50	3 of 16			● Reduced TAT for internally authored protocols (25 [range 3.43-94.14] to 10.15 [range 4-22.14] weeks)***; reduced TAT for externally authored protocols (20.61 [range 3.29-108.57] to 7.79 [range 2-20.86] weeks)***	No SD or CI given
Michael et al. [45]	USA	Pap test processing procedure in anatomic pathology department	Value Stream Mapping	Improve the turnaround time of the pap test, improve processing time and reduce accessioning and/or labeling errors	Before and after study without control	Pap test samples: pre: 20060, post: 20000 (specimens) Requisition: pre: 357, post: 385	3 of 16	○ Increased no. of specimens (1140 to 1355)	● Reduced no./percentage of errors (29/7.6% to 23/5.9%)***; reduced no./percentage of labeling errors missed (5/17.24% to 0) x No change in total no. of labeling errors received (29 to 30) (n.s.)	● Reduced total processing time, from receipt to result (2 [range 1-3] to 1 [range 1-2]day)***	No SD or CI given
Ng et al. [46]	Canada	ED in trauma, cardiac, neurosciences, renal and psychiatric referral center	Lean principles	Improve ED efficiency and productivity, ultimately reduce ED wait times and improve patient satisfaction	Before and after study without control	n.a. (approx. 55000 visits in one year)	6 of 16	○ Increased ED crowding (1.3 to 1.8 to 4.1 to 6.1 no. of admitted patients waiting for bed at 6:00am); but no change in volume of patients seen in the ED	○ Reduced mean wait time (111 to 89 to 78min); reduced no. of patients left without being seen (7.1 to 5.0 to 4.3%); no change in wait time for “not emergent” patients	○ Reduced mean LOS (3.6 to 3.3 to 2.8h); increased patient satisfaction scores (79.8 to 82 to 83.1%)
Reznick et al. [47]	USA	Surgery service/operation room for endocrine surgery	Lean process improvement	Decrease total amount of time between initial contact for a consult until surgery and increase no. of patients	Before and after study without control	Pre: historic sample (n.a.), post: 1438 patients	7 of 16	● Increased no. of overall patients per month (30.9 [5.1] to 52.4 [5.8] consults per month)**	● Reduced no. of days from initial call until appointment was scheduled (14 to 0.8 [0.3] days)**; reduced no. of patients cancelled appointment without being seen (27.9 [2.4] to 17.3 [2.5]%)**; reduced wait time from initial call (18.3 [2.1] to 15.4 [0.9]days)**; reduced wait time from first consult until operation (39.9 [1.5] to 33.9 [1.3] and to 15.0 days low risk patients)**; increased obtaine…		no. of overall patients per month: 30.9 [CI 20.9/40.8] 52.4 [CI 41.03/63.77] no. of days from initial call until appointment was scheduled: 14 [CI/SD not given or = 0] 0.8 [CI 0.21/1.39] no. of patients cancelled appointment without being seen: 27.9 [CI 23.2/32.6] 17.3 [CI 12.4/22.2] Wait time from initial call: 18.3 [CI 14.18/22.42] 15.4 [CI 13.63/17.16] Wait time from first consult until operat…
Rico & Jagwani [48]	Spain	Pharmacy department in tertiary care institution of university hospital	Lean methods	Improve efficiency and reduce the final elaboration time	Before and after study without control	n.a. (pre measurement for 1 month, post measurement for 2 weeks)	3 of 16		○ Increased first time quality (56 to 95%); increased quality, quantity & activity (94.4%) in the clean room
Sampalli et al. [49]	Canada	Complex/integrated chronic care service	Value Stream Mapping	Reduce wait times to care, improve access, engage patients in the transformations and care process, and optimize experience	Mixed methods design, before and after study without control	n.a.	5 of 16		○ Reduced wait times (13 to 2 months); reduced wait times from waitlist (30 to 2 weeks); increased discharge rates (>10%); increased referral rates (20%)
Skeldon et al. [50]	Canada	Surgery service in oncology clinic	Lean methodology	Improve efficiency and quality of care	Before and after study without control	Patients: pre: 96, post 30 days: 120, post 60 days: 120, post 90 days: 120	7 of 16	x No change in average clinic volume (30.4 [probably SEM 7.1] to 32.1 [8.2] to 32.6 [9.7] to 31.2 [6.8] patients) (n.s.)	● Reduced wait time for registered nurse assessment (23 [7.1] to 5 [3.9] to 10 [4.7] to 5 [1.2]min)***; increased average length of physician assessment (7.5 [5] to 10.5 [5.5] to 9 [6.2] to 10.6 [5.8]min***); increased registered nurse assessment (0.5 [0.4] to 2.8 [1.2] to 3.5 [1.7] to 4.4 [2.3]min)***; increased average value-added time/face-to-face contact (12.4 [8.1] to 14 [9.9] to 13.6 [9.7] …	● Reduced median cycle time (46 [range 33-62.8] to 46 [range 33-59.2] to 35 [range 25.8-42.2]*** to 41 [range 28.8-54]min)	No SD or CI given, respectively not stated whether SD or standard error is given
Wojtys et al. [51]	USA	Call center in a medical specialty clinic	Lean techniques	Review and improve the scheduling process	Before and after study without control	Pre: 454, post1: 450, post2: 547, post3: 535, post4: 517	6 of 16		○ Reduced average time per call (5 to 2.5min); increased no. of requests managed with one call (75 to 79 to 79 to 89 to 76%); increased no. of requests scheduled with one call (67 to 70 to 71 to 81 to 79%)	○ Increased patient satisfaction when being scheduled promptly for appointments
Yousri et al. [52]	UK	Hip fracture management for fracture neck of femur patients	Value Stream model	Evaluate the impact of Lean thinking on the outcome of fracture neck of femur patients and present the experience after applying this model	Before and after study without control	Electronic patients record system: total of 608: pre: 309, post 299	6 of 16		x No change in DNT within 24h (40.8 to 47.8%) (n.s.); no change in admission to a trauma bed (79.6 to 76.9%) (n.s.); no change in delay by more than 48h (21.4 to 19.1%) (n.s.)	● Reduced overall mortality (20.7 to 11.4%)**; reduced 30-day mortality (11.7 to 6.7%)* x No change in LOS (14 to 12 days) (n.s.)	No SD or CI given
Zhu et al. [53]	China	Center for peripherally inserted central catheter	Lean-based methodology	Optimization of booking and registration, patient wait time and education, informed consent conversation	Before and after study without control	Questionnaires for patients: 127 placement, 521 maintenance Rest: n.a. (placement around 30 and maintenance around 200 per day)	2 of 16	○ Increased no. of patients treated in one week (1000 to >1300 & 100 to 130, 30%)	○ Reduced no. of patients in waiting area (50%)
* Significance level of p≤0.05, ** Significance level of p≤0.01, *** Significance level of p≤0.001
● Improvement: significant result, x No improvement: no significant result, ○ Observed improvement: no statistical analysis
